# Supplementary material for: Ionizing Radiation-Induced Oxidative Stress in Computed Tomography—Effect of Vitamin C on Prevention of DNA Damage: PREVIR-C Randomized Controlled Trial Study Protocol
Source: J Clin Med. 2024 Jun 30;13(13):3866. doi: 10.3390/jcm13133866 (PMC11242585; doi:10.3390/jcm13133866)
Supplement: Supplementary file 1 [file jcm-13-03866-s001.zip]

Archive with 1 entries (1 files):
- jcm-3001578-supplementary.pdf
